# Supplementary material for: SupportPrim—a computerized clinical decision support system for stratified care for patients with musculoskeletal pain complaints in general practice: study protocol for a randomized controlled trial
Source: Trials. 2023 Apr 11;24:267. doi: 10.1186/s13063-023-07272-6 (PMC10088189; doi:10.1186/s13063-023-07272-6)
Supplement: Supplementary file 3 — Additional file 3.. Case report form. [file 13063_2023_7272_MOESM3_ESM.xlsx]

## Sheet: Datainnsamling
SupportPrim study - Case report form
Form for registration of patients included in the Supportprim Study. Measures must be recorded at inclusion and measures given 3 months after inclusion													Fill in if the patient has previously visited their GP for similar ailments
Patient Username	Date	Diagnosis	Bi-Diagnosis	Sick leave diagnosis	Degree of sick leave	Sick leave Start date	Sick leave end date	Medications prescribed (dosage)	Referral to diagnostic imaging	Referral to secondary care	Referral/recommendation for primary health care	Number of consultations with the same problem 3 MONTHS AFTER THE START OF THE STUDY	Date of last consultation with a same problem 12 MONTHS BEFORE THE START OF THE STUDY	Number of consultations with the same problem 3 MONTHS BEFORE THE START OF THE STUDY
SAMPLE PATIENT1	1012022	L13 Hip symptoms/ailments		L13 Hofte symptomer/plager	1	2022-01-01	2022-01-14	Vimovo twice daily for 14 days Paralgin forte if needed	X-ray: MR: CT: Ultrasoun: None	None	Referred mental health measures municipality		2022-05-01	2
SAMPLE PATIENT1	3 months follow-up	L13 Hip symptoms/ailments			0.4	2022-01-15	2022-02-15	Paracetamol 1 gram up to x 3 if needed	Referred for MRI Hip	None	Recommended physiotherapy in the first line	3

## Sheet: KoblingMedrave
		Medrave	Manuellt uttrekk	Medrave - Uttrekk etter 3 mnd	Manuellt uttrekk etter 3 mnd
	Konsultasjon	· Diagnose ICPC2	· Diagnose ICPC2	Antall konsultasjoner med samme diagnose og dato for disse	Antall konsultasjoner med samme diagnose/problemstilling
		· Bi-diagnoser ICPC2	· Bi-diagnoser ICPC2
		· Dato for inklusjonskonsultasjon	· Dato for inklusjonskonsultasjon
		·
	Sykemelding	· Dato start (for å utelukke tidligere sykmelding)	Hoveddiganose	Varighet sykmelding med inklusjonsdiagnose (hoved eller bi diagnose)	Hoveddiganose
		· Varighet	· Varighet		Varighet
		· Gradering	· Gradering	Dato for forlengelse	Gradering
		· Hoveddiagnose og bidiagnose for å sikre at den er MSK relatert og passer med inklusjonsdiagnosen
	Medikamenter	· ATC kode	Medikamentnavn	Hvor mange ggr har pasienten fått foreskrevet samme medikament i oppfølgingstiden. Har pasienten fått foreskrevet andre medikamenter i konsultasjoner med lik diagnose i oppfølgingstiden, evt hvilke?	Medikamentnavn
		· Dosering og pakningsstørrelse	· Dosering		Dosering
		· Styrke		Dato for foreskriving
		· Reiterering
	Henvisinger	· Ble pasienten henvist til bildediagnostikk?	RTG: MR: CT: Ultralyd:	Ble pasienten henvist til bildediagnostikk, spesialist- eller primærhelsetjenesten med lik diagnosekode som konsultasjonsdiagnose i perioden etter inklusjonsdiagnose	RTG: MR: CT: Ultralyd:
		o Hvilken modalitet og henvisningsdiagnose
		· Ble pasienten henvist til spesialisthelsetjenesten	Henvisning til spesialisthelsetjenesten	Dato for henvisning	Henvisning til spesialisthelsetjenesten
		o Hvilken spesialist og henvisningsdiagnose
		· Ble pasienten henvist til behandling i primærhelsetjenesten?	Henvisning til spesialisthelsetjenesten		Henvisning til spesialisthelsetjenesten
	Takstbruk per konsultasjon	· Bruk av konsultasjonstakst	Ingen	Takstbruk i oppfølgende konsultasjoner med diagnose lik inklusjonsdiagnose.	Ingen
		· Bruk av tidsstakst		Antall konsultasjoner med inklusjonsdiagnose
				Dato for takstbruk
